# Supplementary material for: Neurodevelopmental Outcomes and Gut Bifidobacteria in Term Infants Fed an Infant Formula Containing High sn-2 Palmitate: A Cluster Randomized Clinical Trial
Source: Nutrients. 2021 Feb 22;13(2):693. doi: 10.3390/nu13020693 (PMC7926808; doi:10.3390/nu13020693)
Supplement: Supplementary file 1 [file nutrients-13-00693-s001.zip]

Archive with 4 entries (4 files):
- Table S2.docx
- Table S1.docx
- Table S4.docx
- Table S3.docx
